# Supplementary material for: Live Cell Microscopy of Murine Polyomavirus Subnuclear Replication Centers
Source: Viruses. 2020 Oct 2;12(10):1123. doi: 10.3390/v12101123 (PMC7650712; doi:10.3390/v12101123)
Supplement: Supplementary file 1 [file viruses-12-01123-s001.zip]

Archive with 7 entries (7 files):
- Live cell RPA supplementarry materials.pdf
- Video S1 - Uninfected Cell from Figure 3.gif
- Video S2 - Infected Cell from Figure 3.gif
- Video S3 - WT-infected Cell from Figure 5.gif
- Video S4 - 808A-infected Cell from Figure 5.gif
- Video S5 - NG18-infected Cell from Figure 5.gif
- Video S6 - NG59-infected Cell from Figure 5.gif
